# Supplementary material for: Preparation and Characterization of Prickly Ash Peel Oleoresin Microcapsules and Flavor Retention Analysis
Source: Foods. 2024 May 31;13(11):1726. doi: 10.3390/foods13111726 (PMC11171865; doi:10.3390/foods13111726)
Supplement: Supplementary file 1 [file foods-13-01726-s001.zip]

Archive with 1 entries (1 files):
- foods-3013638-supplementary.pdf
